# Supplementary material for: Effects of Ripasudil Hydrochloride Hydrate-Brimonidine Tartrate Fixed-Dose Combination Using Rho Kinase Inhibitor and Alpha2 Adrenergic Receptor Agonist on Aqueous Column in the Episcleral Vein: A Randomized, Double-Masked, Crossover Clinical Trial (ROCK Alpha-Aqua Study)
Source: J Clin Med. 2026 Apr 10;15(8):2880. doi: 10.3390/jcm15082880 (PMC13115889; doi:10.3390/jcm15082880)
Supplement: Supplementary file 1 [file jcm-15-02880-s001.zip]

Archive with 5 entries (4 files):
- Supplemental figure/
- Supplemental figure/Supplementary Videos S1.mp4
- Supplemental figure/Supplementary Videos S2.mp4
- Supplemental figure/Supplementary Videos S3.mp4
- Supplemental figure/Supplementary Videos S4.mp4
